# Supplementary material for: Influence of Sex on Therapeutic Adherence in Cardiovascular Diseases: A Scoping Review
Source: J Clin Med. 2025 Jun 15;14(12):4253. doi: 10.3390/jcm14124253 (PMC12194201; doi:10.3390/jcm14124253)
Supplement: Supplementary file 1 [file jcm-14-04253-s001.zip]

Archive with 1 entries (1 files):
- jcm-3674192-supplementary.pdf
